# Supplementary material for: BRD4 Targets the KEAP1-Nrf2-G6PD Axis and Suppresses Redox Metabolism in Small Cell Lung Cancer
Source: Antioxidants (Basel). 2022 Mar 29;11(4):661. doi: 10.3390/antiox11040661 (PMC9029261; doi:10.3390/antiox11040661)
Supplement: Supplementary file 1 [file antioxidants-11-00661-s001.zip]

Archive with 1 entries (1 files):
- antioxidants-1632119-supplementary.pdf
